# Supplementary material for: A new protocol for absolute quantification of haemosporidian parasites in raptors and comparison with current assays
Source: Parasit Vectors. 2020 Jul 17;13:354. doi: 10.1186/s13071-020-04195-y (PMC7368712; doi:10.1186/s13071-020-04195-y)
Supplement: Supplementary file 1 — Additional file 1: Table S1. Summary of parasite infection in tested samples. Parasite lineages defined by nested PCR and sequencing, as well as parasite quantity assessed by microscopy, ddPCR and qPCR. Infection intensity was calculated based on ddPCR results and DNA concentration of template samples. [file 13071_2020_4195_MOESM1_ESM.xlsx]

## Sheet: Table S1
Additional file 1: Table S1. Summary of parasite infection in tested samples. Parasite lineages defined by nested PCR and sequencing, as well as parasite quantity assessed by microscopy, ddPCR and qPCR. Infection intensity was calculated based on ddPCR results and initial DNA concentration of template samples.
ID	Host.Species	smear	ddPCR	qPCR	nested PCR	Genus	Mix	H	P	L	Infection.Intensity
160401	Buteo lagopus	0	1.23	1	Y						0.000297581
160402	Falco tinnunculus	NA	0.26	0.384973	N						3.64e-05
160403	Accipiter nisus	NA	0.24	0.170166	Y	L				CIAE02	2.28e-05
160404	Falco tinnunculus	1.33	2112.05	1597.75	Y	H		LK03			0.321959
160405	Falco tinnunculus	0	0.25	0.468005	N						1.27e-05
160406	Falco tinnunculus	0.12	93.49	79.7523	Y	H		LK03			0.0216412
160501	Falco tinnunculus	0	0.26	0.195036	N						9.33e-05
160502	Otus scops	NA	97.26	102.287	Y	H	Y	OTUSCO02/TYTAL4			0.0144446
160503	Otus scops	0	0.49	0.351751	Y	L	Y			OTUSCO06/OTUSCO07	8.33e-05
160504	Falco cherrug	0	0.34	0.433886	Y						4.59e-05
160505	Otus scops	1.36	415.79	269.733	Y	H+L	Y	OTUSCO01		OTUSCO03	0.116359
160506	Circus cyaneus	0	0.6	0.205134	Y	H		OTUSCO01			0.000436893
160507	Strix aluco	0	0.47	0.121739	Y	H		OTUSCO01			2.23e-05
160508	Strix aluco	0	0.31	0.0653043	Y	H		OTUSCO02			3.81e-05
160509	Accipiter gularis	0	3.88	4.40673	Y	H		OTUSCO01			0.000524324
160510	Falco amurensis	0.22	213.24	190.856	Y	H		FALAMU01			0.0431078
160511	Falco amurensis	0	3.08	2.02036	Y	H		FALAMU01			0.000825
160512	Falco amurensis	0	2.59	2.16019	Y	H		FALAMU01			0.000215833
160513	Falco amurensis	0	0.72	0.770046	Y	H		OTUSCO01			3.65e-05
160514	Falco amurensis	0.9	1432.05	1545.28	Y	H		FALAMU02			0.183596
160515	Falco amurensis	0	10.82	8.79256	Y	H+L	Y	FALAMU01		NINOX08/FALAMU01	0.000579643
160516	Falco amurensis	0	0.89	0.190718	Y	H		OTUSCO01			9.47e-05
160517	Falco amurensis	0	0.72	0.487432	Y	H		FALAMU01			0.000178808
160518	Falco amurensis	0	3.29	2.60628	Y	H		FALAMU01			0.000448636
160519	Falco amurensis	0.08	270	202.012	Y	H+L	Y	FALTIN04		NINOX08/FALAMU03	0.0184091
160520	Ninox scutulata	7.03	2351.72	1654.22	Y	H		FALAMU02			0.161816
160521	Falco amurensis	0.39	661.7	449.754	Y	H		FALAMU01			0.0316099
160522	Falco tinnunculus	0	0.37	0.0752177	Y	H		FALTIN04			3.38e-05
160524	Falco amurensis	0	0.33	0.466175	N						3.32e-05
160525	Falco amurensis	0.08	68.28	52.1517	Y	H+L	Y	FALAMU02		CIAE02	0.0133708
160526	Falco amurensis	2.33	1073.06	561.757	Y						0.348396
160527	Ninox scutulata	0	1.69	1.42367	Y	H		LK03			6.47e-05
160528	Falco tinnunculus	0	0.196	0.401645	N						1.83e-05
160529	Falco tinnunculus	NA	0.35	0.386507	N						2.19e-05
160531	Falco amurensis	0	NA	0.124093	Y						NA
160532	Falco tinnunculus	0	0.24	NA	N						3.03e-05
160533	Falco tinnunculus	0	NA	0.208933	N						NA
160601	Falco tinnunculus	0	0.19	0.209412	Y	P			FALTIN15		2.19e-05
160602	Falco tinnunculus	0	0.22	0.302625	N						2.43e-05
160603	Falco tinnunculus	0	0.43	0.333753	N						2.76e-05
160604	Falco tinnunculus	0	0.27	0.3423	Y	H		BUTBUT04			1.51e-05
160605	Falco tinnunculus	NA	0.23	0.439515	N						9.64e-06
160606	Strix aluco	0	0.51	NA	Y						1.58e-05
160607	Falco tinnunculus	NA	0.23	0.36069	N						1.55e-05
160608	Falco amurensis	0.4	298.73	270.251	Y	H		FALAMU02			0.0205548
160609	Accipiter gularis	0	NA	NA	N						NA
160610	Falco tinnunculus	0	0.22	0.537603	N						1.04e-05
160611	Falco tinnunculus	0	0.29	0.219759	N						2.01e-05
160612	Athene noctua	0	NA	NA	Y						NA
160613	Falco tinnunculus	0	NA	NA	N						NA
160614	Falco tinnunculus	0	NA	NA	N						NA
160615	Falco tinnunculus	0	NA	NA	N						NA
160616	Falco tinnunculus	0	0.25	NA	N						2.78e-05
160617	Falco tinnunculus	0	0.12	0.554864	N						1.46e-05
160618	Falco tinnunculus	0	0.18	0.559197	N						7.03e-06
160619	Falco tinnunculus	0	0.26	NA	N						1.23e-05
160620	Falco tinnunculus	NA	0.31	0.325731	Y	P+L	Y		SW5	ANACU04	0.000105204
160621	Falco tinnunculus	0	0.13	0.990232	N						8.48e-06
160622	Falco tinnunculus	0	0.22	0.816673	N						1.45e-05
160623	Falco tinnunculus	0	0.37	1.06818	N						2.07e-05
160624	Falco cherrug	0	0.63	0.614346	N						4.14e-05
160625	Falco tinnunculus	0	NA	1.0222	N						NA
160626	Falco tinnunculus	0	NA	NA	N						NA
160627	Falco tinnunculus	0	NA	0.4406	N						NA
160628	Otus scops	0	401.63	187.923	Y	H+L	Y	OTUSCO01		OTUSCO03	0.0452966
160629	Falco tinnunculus	0	0.21	0.817458	Y	P			FALTIN05		1.06e-05
160630	Falco tinnunculus	NA	0.26	0.618915	N						1.26e-05
160632	Falco tinnunculus	NA	0.62	1.07594	N						2.11e-05
160635	Falco tinnunculus	NA	NA	NA	N						NA
160637	Falco tinnunculus	NA	0.45	0.436733	N						3.07e-05
160641	Falco tinnunculus	NA	NA	0.332313	N						NA
160647	Falco tinnunculus	NA	0.43	0.258005	N						2.72e-05
160652	Otus scops	0	NA	0.105571	Y	H		LK03			NA
160653	Falco tinnunculus	0	0.34	0.352158	Y	H		OTUSCO01			1.81e-05
160654	Athene noctua	0	0.39	0.168362	Y	H		FALAMU01			3.4e-05
160655	Falco tinnunculus	0	0.39	0.24516	Y	L				FALTIN10	6.36e-05
160656	Falco tinnunculus	NA	0.25	NA	N						1.51e-05
160657	Falco tinnunculus	0	0.26	0.350599	Y	H		FALTIN04			2.95e-05
160658	Otus scops	0	0.21	0.127073	Y	P			OTUSCO10		1.16e-05
160659	Otus scops	NA	0.28	0.173693	Y						1.52e-05
160662	Falco tinnunculus	0	0.23	NA	N						2.57e-05
170102	Falco tinnunculus	NA	0.18	0.192212	Y	P			FALTIN13		0.000100746
170103	Bubo bubo	NA	0.36	0.157233	Y	P			FALTIN13		6.16e-05
170104	Falco tinnunculus	NA	0.42	0.354304	Y	H+L	Y	FALTIN09		FALTIN12	3.09e-05
170106	Asio otus	NA	0.41	0.092627	Y	H		BUBIBI01			3.01e-05
170110	Falco tinnunculus	NA	0.3	NA	N						2.01e-05
170111	Buteo hemilasius	NA	0.32	0.0955236	Y	H		BUTHEM01			2.14e-05
170201	Buteo buteo	NA	1.05	0.779513	N						7.57e-05
170202	Accipiter nisus	NA	128.97	124.208	Y	H+L	Y	ACCNIS03		ACCNIS04	0.00912524
170203	Falco tinnunculus	NA	0.36	0.311358	Y	P			FALTIN13		6.38e-05
170204	Accipiter nisus	NA	24.18	19.2777	Y	P			ACCNIS05		0.00106053
170205	Bubo bubo	NA	0.49	0.172658	Y	H		BUBIBI01			4.11e-05
170206	Bubo bubo	NA	0.33	0.13452	N						2.88e-05
170208	Accipiter nisus	NA	3.34	3.83896	Y	H+P	Y	ACCNIS01/ACCNIS02	FALTIN13/TURDUS1		0.000287931
170209	Falco tinnunculus	NA	0.31	0.408632	Y	P			FALTIN13		5.67e-05
170210	Buteo buteo	NA	2.83	0.779776	Y	P+L	Y		BUTBUT06	BUTBUT05	0.000147396
170211	Bubo bubo	NA	0.38	0.194538	Y	H+L	Y	BUBIBI01		CIAE02	4.45e-05
170212	Falco tinnunculus	NA	0.33	0.171148	N						1.57e-05
170213	Accipiter nisus	NA	1.42	1.90513	N						9.59e-05
170301	Falco tinnunculus	NA	0.64	0.246666	Y	H		FALTIN06			4.71e-05
Abbreviations: Y-Positive, N-negative, L-Leucocytozoon, P-Plasmodium, H-Haemoproteus, NA-not applicable
